# Supplementary material for: Survival Impact of an On-Site Medicalization Program in the Control of COVID-19 Outbreaks in 11 Nursing Homes
Source: J Clin Med. 2023 Oct 14;12(20):6517. doi: 10.3390/jcm12206517 (PMC10607111; doi:10.3390/jcm12206517)
Supplement: Supplementary file 1 [file jcm-12-06517-s001.zip]

Archive with 1 entries (1 files):
- jcm-2618749-supplementary.pdf
